# Supplementary material for: Foliar application of sodium selenite affects the growth, antioxidant system, and fruit quality of strawberry
Source: Front Plant Sci. 2024 Aug 12;15:1449157. doi: 10.3389/fpls.2024.1449157 (PMC11345235; doi:10.3389/fpls.2024.1449157)
Supplement: Supplementary file 1 [file Table1.xlsx]

## Sheet: Sheet1
Table S1. The primers used in this study.
Genes	Primer	Sequences(5´→3´)
AI	qF	CCGATACCGAGTCCGATGA′
	qR	TTCAACAACTGCTCCTGCTT
NI	qF	CGCACCTGTGGATTCTGGATTA
	qR	AGCCTGTCTGAACATCAACCC
SS	qF	TCTGAAGAACACCCAGGAAGC
	qR	CTCCTCGGCAACAAGTGAGT
SPS	qF	GAATGTCCCTATGTTATTTACTGG
	qR	TCCTGTCTGGTGCTGGTTAT
CD	qF	TCCAGAACAGCAGGAACGTC
	qR	AGAGGTTTCCCACAGCAACC
IDH	qF	CGTGGAGAGCCTCAAGTTCTG
	qR	TGAACGGCAGTCACCTTCTT
PEPC	qF	ATCGCCGTGGAAATCTCGTT
	qR	ATGACAGGCACTCTGAGCGA
26S-18S	qF	ACCGTTGATTCGCACAATTGGTCATCG
	qR	TACTGCGGGTCGGCAATCGGACG
